# Supplementary material for: Amphibian (Xenopus laevis) Macrophage Subsets Vary in Their Responses to the Chytrid Fungus Batrachochytrium dendrobatidis
Source: J Fungi (Basel). 2025 Apr 15;11(4):311. doi: 10.3390/jof11040311 (PMC12028672; doi:10.3390/jof11040311)
Supplement: Supplementary file 1 [file jof-11-00311-s001.zip]

Archive with 1 entries (1 files):
- jof-3560537-supplementary.pdf
